# Supplementary material for: Application of the ATP assay to rapidly assess cleanliness of spacecraft surfaces: a path to set a standard for future missions
Source: AMB Express. 2016 Nov 14;6:113. doi: 10.1186/s13568-016-0286-9 (PMC5108744; doi:10.1186/s13568-016-0286-9)
Supplement: Supplementary file 1 — Additional file 1: Table S1. Detailed biological contamination range with respect to ATP molecule and spore counts as measured by NASA Standard Spore Assay. [file 13568_2016_286_MOESM1_ESM.xlsx]

## Sheet: Sheet4
Supplementary Table S1. Detailed biological contamination range with respect to ATP molecule and spore counts as measured by NASA Standard Spore Assay
Zone Name	Pooled Name	Sample Description	Number of occurrences of spore (CFU) counts that are in the range of:							Number of occurrences of ATP assay that are in the RLU range of:
			# of samples	0	1	2	5	>10		# of samples	<49	50 to 99	100 to 249	250 to 449	>500
Backshell Inboard	BS - EBM Assembly	EBMD	1	1						2			2
Backshell Inboard	BS - Secondary Structure	BS	9	8				1		8	7	1
Backshell Inboard	BS - Secondary Structure	BS Bracket /pad	6			1		5		2	1	1
Backshell Outboard	BS - Primary Structure	BS - structure outboard	4	3	1					9	3	4	1	1
Descent Stage Exterior	DS - Cabling	2PV plate cable	13	13						2	2
Descent Stage Exterior	DS - Cabling	DS -cables	6	6						6	1	2	2		1
Descent Stage Exterior	DS - DPA	Avioincs	6	6						6	5	1
Descent Stage Exterior	DS - HRS Tubing and Fittings	DS -HRS tube behind avionics plate	4	4						2	2
Descent Stage Exterior	DS - HRS Tubing and Fittings	DS - HRS tubing	1	1
Descent Stage Exterior	DS - MLI	2PV propline MLI	18	17		1				4	4
Descent Stage Exterior	DS - MLI	tank MLI	6	6
Descent Stage Exterior	DS - MLI	DS -MLI	8	7		1				8	6	2
Descent Stage Exterior	DS - Pressurant Tank Assembly	DS -pressurant tank	5	5						1	1
Descent Stage Exterior	DS - Primary Structure Assembly	primary DS structure	2		1	1				1	1
Descent Stage Exterior	DS - Primary Structure Assembly	DS - primary structure	9	9						19	16	1	2
Descent Stage Exterior	DS - Secondary Structure Assembly	bracket	5	5						13	13
Descent Stage Exterior	DS - Secondary Structure Assembly	2PV plate heater	2	2
Descent Stage Exterior	DS - Secondary Structure Assembly	DS -secondary structure	7	7						23	19	2	1		1
Descent Stage Exterior	DS - Seperation Devices	DS -cutter	1	1						3	1	1	1
Descent Stage Exterior	DS - TDS Support Plate	TDS board	23	22	1					3	1	1	1
Descent Stage Exterior	DS - TDSR	TDS avionics box	4	4						1	1
Descent Stage Exterior	DS - UHF	telecom	7	7						1	1
Descent Stage Exterior	DS - X-Band	wave guide channel	8	8						1	1
Descent stage Interior/Mated	DS - DPAM B	Frame	6	6						6	6
Heatshield Inboard	HS - Cabling Assembly	HS cable grounding	3			1	1	1		2		1	1
Heatshield Inboard	HS - MLI	HS blanket								1	1
Heatshield Inboard	HS - Primary Structure	HS	2		1		1			7	3	1	3
Heatshield Inboard	HS - Secondary Structure	HS clips	1			1				11	6	2	3
Rover Exterior	Rvr - Secondary Structure	RVR - cabling bracket	4	4						17	11	6
Rover Exterior	Rvr - X-band	HGA	2	2						4	1	2	1
Rover Exterior	Rvr - X-band	RVR -HGA	3	3						2	1		1
Rover Exterior	Rvr - Cabling	RVR - flex cable	12	12						13	8	2	2	1
Rover Exterior	Rvr - Cabling	cables	2	2						9	7	1			1
Rover Exterior	Rvr - Differential Assembly	RVR - differential	1	1						2	1		1
Rover Exterior	Rvr - Drill Bit Assembly & Bit Box	RVR -turret structure	7	7						3	2	1
Rover Exterior	Rvr - HRS Tubing and Fittings	RVR - HRS Standoff	3	3						3	3
Rover Exterior	Rvr - MMRTG	RVR - RTG bracket	1	1						1	1
Rover Exterior	Rvr - Mobility Assembly	aluminized kapton behind mobility	7	7						14	9	1	3		1
Rover Exterior	Rvr - Mobility Assembly	RVR - mobility	7	1						10	10
Rover Exterior	Rvr - Mobility Assembly	mobility	4	4						3	2	1
Rover Exterior	Rvr - Robotic arm Assembly	RA	2	1			1			5	3		1		1
Rover Exterior	Rvr - RSM	RSM bottom mechanism	16	16						4	2	1	1
Rover Exterior	Rvr - RTG Adapter	bare al behind rtg strut	6	6						3	3
Rover Exterior	Rvr - Secondary Structure	kapton covering bellypan	4	4						3	3
Rover Exterior	Rvr - Seperation Devices	RVR -cutter brkt	4	4						2	1			1
Rover Exterior	Rvr - UHF	RVR -wave guide								2	1	1
